# Supplementary material for: CSH RNA Interference Reduces Global Nutrient Uptake and Umbilical Blood Flow Resulting in Intrauterine Growth Restriction
Source: Int J Mol Sci. 2021 Jul 29;22(15):8150. doi: 10.3390/ijms22158150 (PMC8348624; doi:10.3390/ijms22158150)
Supplement: Supplementary file 1 [file ijms-22-08150-s001.zip]

Archive with 1 entries (1 files):
- ijms-1283045-supplementary.pdf
